# Supplementary material for: Arginine methylation patterns in LUAD: defining prognostic subtypes and relevance to immunotherapy
Source: Discov Oncol. 2025 May 21;16:853. doi: 10.1007/s12672-025-02549-5 (PMC12095734; doi:10.1007/s12672-025-02549-5)
Supplement: Supplementary file 8 — Supplementary Material 8: Table S1. The distributions of LUAD patients in PRMTClusters and PRMTGroups. [file 12672_2025_2549_MOESM8_ESM.xlsx]

## Sheet: S1
Table S1: The distributions of LUAD patients in PRMTClusters and PRMTGroups.
	ID	PRMTCluster	PRMTSCore	PRMTGroup
1	TCGA-73-4658	A	-1.10777	High
2	TCGA-55-8619	B	-1.39273	Low
3	TCGA-78-7166	B	-0.571789	High
4	TCGA-86-8076	B	-1.48023	Low
5	TCGA-73-4676	B	-1.00677	High
6	TCGA-38-4629	A	-0.458433	High
7	TCGA-95-7947	A	-1.56336	Low
8	TCGA-97-8172	B	-1.49281	Low
9	TCGA-05-4405	B	-1.76204	Low
10	TCGA-64-1677	A	-0.798325	High
11	TCGA-55-6979	B	-0.964994	High
12	TCGA-38-6178	A	-1.22475	Low
13	TCGA-50-5939	A	-0.833024	High
14	TCGA-64-5775	A	-0.184051	High
15	TCGA-55-8203	A	-1.57864	Low
16	TCGA-55-8621	B	-1.36237	Low
17	TCGA-50-5935	B	-1.40846	Low
18	TCGA-44-7670	A	-1.80771	Low
19	TCGA-91-6848	A	-0.60051	High
20	TCGA-44-7671	B	-1.46471	Low
21	TCGA-55-6986	A	-0.798801	High
22	TCGA-J2-8192	A	-1.21337	Low
23	TCGA-80-5611	A	-1.26877	Low
24	TCGA-55-7576	A	-1.00744	High
25	TCGA-38-4625	A	-0.434897	High
26	TCGA-55-8089	A	-0.55786	High
27	TCGA-91-6829	A	-1.45281	Low
28	TCGA-97-8179	B	-1.34137	Low
29	TCGA-55-A48Y	B	-1.28185	Low
30	TCGA-49-6744	B	-1.09843	High
31	TCGA-78-8640	A	-0.951858	High
32	TCGA-55-A48Z	B	-1.12895	High
33	TCGA-MN-A4N5	A	-0.950742	High
34	TCGA-97-7546	B	-1.09434	High
35	TCGA-75-6212	A	-0.839264	High
36	TCGA-44-5643	A	-0.805986	High
37	TCGA-78-7149	B	-1.3034	Low
38	TCGA-69-7764	B	-1.41991	Low
39	TCGA-73-A9RS	A	-1.04326	High
40	TCGA-91-6835	A	-1.36362	Low
41	TCGA-97-A4M6	B	-1.07368	High
42	TCGA-75-6214	A	-1.2339	Low
43	TCGA-97-A4M2	B	-1.44499	Low
44	TCGA-44-6777	A	-0.746106	High
45	TCGA-86-8055	A	-1.29641	Low
46	TCGA-55-6982	B	-1.0521	High
47	TCGA-97-8171	A	-1.22732	Low
48	TCGA-05-5428	A	-0.615715	High
49	TCGA-44-2656	A	-0.807398	High
50	TCGA-53-7813	B	-1.80394	Low
51	TCGA-86-8056	B	-2.04666	Low
52	TCGA-55-6642	B	-1.45531	Low
53	TCGA-49-6761	A	-0.714073	High
54	TCGA-71-6725	B	-1.45728	Low
55	TCGA-86-A4D0	A	-1.01901	High
56	TCGA-78-7145	A	-0.934996	High
57	TCGA-86-7714	A	-0.748636	High
58	TCGA-49-4507	B	-0.486534	High
59	TCGA-69-8255	A	-0.207968	High
60	TCGA-55-6983	B	-1.85715	Low
61	TCGA-78-7163	B	-0.986175	High
62	TCGA-53-7624	A	-0.280591	High
63	TCGA-91-8496	B	-0.650368	High
64	TCGA-49-4486	B	-1.10024	High
65	TCGA-69-A59K	A	-0.864378	High
66	TCGA-55-8094	A	-0.911397	High
67	TCGA-44-8117	A	-0.517527	High
68	TCGA-49-6767	A	-0.351389	High
69	TCGA-55-7903	A	-0.925206	High
70	TCGA-95-8494	B	-0.716153	High
71	TCGA-55-8208	A	-1.39222	Low
72	TCGA-78-7539	B	-0.978936	High
73	TCGA-69-7761	A	-1.33497	Low
74	TCGA-50-5933	B	-1.07118	High
75	TCGA-NJ-A55R	B	-0.84293	High
76	TCGA-44-7667	A	-0.754907	High
77	TCGA-78-7156	B	-0.753029	High
78	TCGA-86-8669	A	-1.8248	Low
79	TCGA-50-6594	A	-0.209965	High
80	TCGA-55-6971	A	-1.41062	Low
81	TCGA-MP-A5C7	B	-2.02832	Low
82	TCGA-91-6828	A	-1.50336	Low
83	TCGA-99-8033	A	-1.05863	High
84	TCGA-55-8205	A	-0.882314	High
85	TCGA-99-8028	B	-1.2568	Low
86	TCGA-91-6847	B	-1.3961	Low
87	TCGA-44-A47B	A	-1.12182	High
88	TCGA-95-A4VP	B	-1.1683	High
89	TCGA-86-7711	A	-0.415186	High
90	TCGA-49-AARQ	B	-1.12835	High
91	TCGA-50-5045	B	-1.20849	Low
92	TCGA-55-A491	B	-1.74308	Low
93	TCGA-05-4389	A	-1.47983	Low
94	TCGA-55-8206	B	-1.40675	Low
95	TCGA-55-7574	B	-1.25856	Low
96	TCGA-L9-A50W	B	-1.46374	Low
97	TCGA-55-8513	B	-1.6886	Low
98	TCGA-50-6673	B	-1.91511	Low
99	TCGA-44-7662	A	-0.771408	High
100	TCGA-55-8614	A	-1.22926	Low
101	TCGA-69-7980	B	-1.37496	Low
102	TCGA-55-A494	B	-1.84114	Low
103	TCGA-73-4675	B	-1.44101	Low
104	TCGA-95-7039	A	-1.06885	High
105	TCGA-86-8673	B	-1.11121	High
106	TCGA-55-7727	B	-1.56769	Low
107	TCGA-55-8508	B	-1.58531	Low
108	TCGA-49-4487	A	-1.07124	High
109	TCGA-MP-A4TE	B	-1.01254	High
110	TCGA-86-8671	B	-1.55502	Low
111	TCGA-50-5946	A	-0.947591	High
112	TCGA-55-6972	B	-0.792925	High
113	TCGA-64-1681	B	-1.92924	Low
114	TCGA-55-7283	A	-1.48473	Low
115	TCGA-73-4659	B	-1.59222	Low
116	TCGA-75-5147	A	-1.69919	Low
117	TCGA-95-A4VK	B	-1.3534	Low
118	TCGA-49-4488	A	-1.10558	High
119	TCGA-55-7728	B	-1.4801	Low
120	TCGA-86-6562	B	-1.35895	Low
121	TCGA-97-A4M0	A	-0.99989	High
122	TCGA-86-A4JF	A	-1.15293	High
123	TCGA-55-8087	B	-1.78035	Low
124	TCGA-44-5645	B	-1.45834	Low
125	TCGA-50-6593	A	-1.25742	Low
126	TCGA-78-7542	A	-0.757376	High
127	TCGA-55-6985	A	-1.47416	Low
128	TCGA-J2-A4AE	B	-1.47056	Low
129	TCGA-55-6984	A	-1.37341	Low
130	TCGA-55-6712	B	-0.747649	High
131	TCGA-44-2657	B	-1.43414	Low
132	TCGA-4B-A93V	A	-1.00516	High
133	TCGA-64-1678	A	-0.952287	High
134	TCGA-44-3398	A	-1.10979	High
135	TCGA-44-6147	A	-1.82748	Low
136	TCGA-50-5932	B	-0.74166	High
137	TCGA-73-7498	B	-1.32426	Low
138	TCGA-55-7573	B	-1.88945	Low
139	TCGA-44-8119	B	-1.32284	Low
140	TCGA-86-6851	B	-1.04791	High
141	TCGA-97-8177	B	-1.3862	Low
142	TCGA-50-5931	B	-0.745196	High
143	TCGA-86-7955	A	-0.937225	High
144	TCGA-50-6590	A	-0.272164	High
145	TCGA-91-A4BD	B	-1.03535	High
146	TCGA-97-8176	A	-1.24501	Low
147	TCGA-78-7162	B	-1.17024	High
148	TCGA-64-1680	B	-1.4791	Low
149	TCGA-97-7552	B	-1.81302	Low
150	TCGA-69-7763	B	-1.1523	High
151	TCGA-38-4626	B	-1.25316	Low
152	TCGA-55-7911	A	-0.897372	High
153	TCGA-44-5644	B	-1.00314	High
154	TCGA-55-6987	A	-0.992031	High
155	TCGA-NJ-A4YI	B	-0.949585	High
156	TCGA-50-5066	A	-0.626109	High
157	TCGA-05-4398	A	-1.05189	High
158	TCGA-L4-A4E5	A	-1.43425	Low
159	TCGA-05-4426	A	-0.679213	High
160	TCGA-55-8096	B	-1.35989	Low
161	TCGA-71-8520	B	-1.60675	Low
162	TCGA-97-7553	B	-1.55076	Low
163	TCGA-50-5930	B	-0.709995	High
164	TCGA-49-AAR0	B	-1.29802	Low
165	TCGA-55-A57B	B	-0.708885	High
166	TCGA-L9-A443	B	-1.27106	Low
167	TCGA-55-A492	B	-1.03612	High
168	TCGA-05-4420	A	-1.22138	Low
169	TCGA-44-6775	A	-1.41453	Low
170	TCGA-78-7535	B	-1.48507	Low
171	TCGA-75-7027	A	-0.695645	High
172	TCGA-86-8358	A	-1.0306	High
173	TCGA-50-8460	B	-1.57426	Low
174	TCGA-73-4666	A	-0.345595	High
175	TCGA-44-7669	B	-1.28739	Low
176	TCGA-78-7159	B	-1.64725	Low
177	TCGA-55-7227	A	-1.30419	Low
178	TCGA-55-8620	A	-0.510226	High
179	TCGA-91-8499	A	-0.235627	High
180	TCGA-86-7953	A	-1.33653	Low
181	TCGA-55-7816	A	-0.72189	High
182	TCGA-49-AARO	B	-1.16784	High
183	TCGA-80-5608	B	-2.07279	Low
184	TCGA-50-5068	A	-1.07071	High
185	TCGA-62-8395	B	-1.89893	Low
186	TCGA-NJ-A4YF	B	-1.0438	High
187	TCGA-91-6830	A	-1.36842	Low
188	TCGA-97-A4M5	B	-1.40774	Low
189	TCGA-97-7547	B	-1.8982	Low
190	TCGA-44-6145	B	-1.17801	High
191	TCGA-55-7281	B	-1.1371	High
192	TCGA-55-8085	A	-1.0307	High
193	TCGA-05-4424	A	-1.30184	Low
194	TCGA-75-7025	B	-1.59951	Low
195	TCGA-55-8514	B	-1.39925	Low
196	TCGA-44-4112	A	-1.12234	High
197	TCGA-49-4490	B	-0.80031	High
198	TCGA-93-A4JQ	B	-1.0801	High
199	TCGA-MP-A4T9	A	-1.09283	High
200	TCGA-55-6968	B	-1.03862	High
201	TCGA-78-7161	B	-1.47572	Low
202	TCGA-38-4632	A	-0.884173	High
203	TCGA-95-8039	B	-1.25837	Low
204	TCGA-86-8075	A	-1.4288	Low
205	TCGA-64-5778	A	-1.30157	Low
206	TCGA-62-8397	B	-1.1681	High
207	TCGA-91-6849	B	-1.11413	High
208	TCGA-05-5425	A	-1.27623	Low
209	TCGA-50-5049	B	-1.30323	Low
210	TCGA-49-AARR	B	-1.71409	Low
211	TCGA-55-6975	A	-0.325763	High
212	TCGA-93-A4JN	B	-1.31647	Low
213	TCGA-78-7150	A	-0.835438	High
214	TCGA-L9-A743	A	-1.48197	Low
215	TCGA-05-4417	B	-1.38577	Low
216	TCGA-86-7701	B	-1.4485	Low
217	TCGA-44-7660	A	-1.0079	High
218	TCGA-69-7979	A	-1.686	Low
219	TCGA-95-7944	A	-0.842281	High
220	TCGA-05-4433	A	-1.46557	Low
221	TCGA-55-7995	B	-0.957247	High
222	TCGA-97-8547	B	-1.40885	Low
223	TCGA-97-7554	A	-1.09889	High
224	TCGA-55-8301	A	-0.834953	High
225	TCGA-49-4514	B	-1.54444	Low
226	TCGA-78-7152	B	-1.28991	Low
227	TCGA-49-4506	A	-0.453351	High
228	TCGA-NJ-A55A	B	-1.72186	Low
229	TCGA-69-7765	A	-1.20611	Low
230	TCGA-86-8672	A	-0.808525	High
231	TCGA-97-A4M1	B	-1.28988	Low
232	TCGA-49-4494	A	-1.01217	High
233	TCGA-50-5055	B	-1.47938	Low
234	TCGA-67-6216	A	-1.21728	Low
235	TCGA-38-4628	B	-1.09281	High
236	TCGA-05-4415	A	-0.231438	High
237	TCGA-86-7713	A	-1.432	Low
238	TCGA-86-8073	A	-1.34374	Low
239	TCGA-78-7154	A	-0.871044	High
240	TCGA-99-AA5R	B	-0.851428	High
241	TCGA-MN-A4N4	A	-0.998327	High
242	TCGA-50-8457	A	-1.19881	Low
243	TCGA-67-6215	A	-1.28566	Low
244	TCGA-86-8280	B	-1.73486	Low
245	TCGA-69-7973	B	-1.77293	Low
246	TCGA-44-A47G	B	-1.21934	Low
247	TCGA-97-A4LX	A	-1.04051	High
248	TCGA-55-6543	B	-1.20516	Low
249	TCGA-44-2666	A	-0.788781	High
250	TCGA-97-7938	A	-1.25429	Low
251	TCGA-50-5936	B	-1.11062	High
252	TCGA-69-8254	B	-1.74757	Low
253	TCGA-50-5941	A	-1.43142	Low
254	TCGA-49-AAR2	B	-1.51089	Low
255	TCGA-44-A4SS	B	-1.02013	High
256	TCGA-97-7937	B	-1.33331	Low
257	TCGA-50-5044	A	-0.907247	High
258	TCGA-78-7220	A	-0.809302	High
259	TCGA-55-1595	A	-0.997336	High
260	TCGA-44-2661	B	-1.36408	Low
261	TCGA-38-4631	A	-0.666469	High
262	TCGA-73-4670	A	-0.660769	High
263	TCGA-95-7043	A	-0.524118	High
264	TCGA-55-7726	A	-0.639902	High
265	TCGA-05-4384	B	-1.36157	Low
266	TCGA-44-2659	A	-0.61266	High
267	TCGA-95-7948	B	-0.982219	High
268	TCGA-55-8511	A	-1.15213	High
269	TCGA-95-7562	A	-0.904356	High
270	TCGA-44-6776	B	-1.23932	Low
271	TCGA-55-7725	A	-1.07996	High
272	TCGA-05-5420	A	-0.355212	High
273	TCGA-44-6146	B	-1.41066	Low
274	TCGA-78-7633	B	-0.302871	High
275	TCGA-44-3917	A	-0.665185	High
276	TCGA-50-5051	B	-1.41501	Low
277	TCGA-55-8615	B	-1.29826	Low
278	TCGA-55-6981	A	-1.17845	High
279	TCGA-50-5944	A	-1.39433	Low
280	TCGA-55-8512	B	-1.62458	Low
281	TCGA-64-5779	B	-0.962778	High
282	TCGA-75-5146	B	-1.81326	Low
283	TCGA-75-5125	A	-0.789811	High
284	TCGA-83-5908	A	-0.891282	High
285	TCGA-L4-A4E6	B	-0.737462	High
286	TCGA-44-6144	B	-0.693835	High
287	TCGA-86-8279	B	-1.18612	Low
288	TCGA-55-6980	B	-1.11237	High
289	TCGA-55-8299	A	-0.833877	High
290	TCGA-S2-AA1A	B	-1.53001	Low
291	TCGA-86-8585	A	-0.96785	High
292	TCGA-93-A4JP	B	-1.34082	Low
293	TCGA-55-A48X	B	-1.72899	Low
294	TCGA-44-6774	A	-1.19531	Low
295	TCGA-55-A4DF	B	-1.45587	Low
296	TCGA-05-4430	A	-1.42642	Low
297	TCGA-95-A4VN	A	-1.28694	Low
298	TCGA-95-7567	B	-1.02769	High
299	TCGA-44-3396	A	-1.052	High
300	TCGA-69-7974	A	-1.06072	High
301	TCGA-64-5781	A	-0.655274	High
302	TCGA-55-A4DG	B	-1.21382	Low
303	TCGA-NJ-A4YP	A	-1.24431	Low
304	TCGA-44-7672	B	-1.31557	Low
305	TCGA-69-8253	B	-1.27548	Low
306	TCGA-62-8402	A	-0.828648	High
307	TCGA-L9-A444	B	-0.938134	High
308	TCGA-91-8497	B	-1.60601	Low
309	TCGA-05-4249	A	-1.86241	Low
310	TCGA-55-8092	A	-0.884696	High
311	TCGA-NJ-A4YQ	A	-0.388106	High
312	TCGA-78-7158	A	-1.32788	Low
313	TCGA-78-7143	B	-1.3511	Low
314	TCGA-97-A4M3	B	-1.42409	Low
315	TCGA-49-AAR3	A	-0.353711	High
316	TCGA-L9-A7SV	A	-1.27624	Low
317	TCGA-44-6778	A	-0.766872	High
318	TCGA-62-8399	A	-1.38312	Low
319	TCGA-44-3919	A	-1.3165	Low
320	TCGA-05-5429	A	-1.34929	Low
321	TCGA-86-A4P8	B	-0.815732	High
322	TCGA-78-7537	B	-1.49996	Low
323	TCGA-55-7994	A	-0.612228	High
324	TCGA-44-3918	A	-0.798029	High
325	TCGA-55-8204	B	-1.33426	Low
326	TCGA-MN-A4N1	B	-1.05896	High
327	TCGA-50-5942	A	-1.7797	Low
328	TCGA-62-A46U	A	-0.918462	High
329	TCGA-55-6970	B	-0.952332	High
330	TCGA-50-7109	B	-1.75918	Low
331	TCGA-50-6595	B	-0.880834	High
332	TCGA-78-7146	A	-0.202299	High
333	TCGA-50-5072	A	-1.00475	High
334	TCGA-91-6836	A	-0.837034	High
335	TCGA-49-4505	B	-1.14068	High
336	TCGA-78-7540	B	-1.27482	Low
337	TCGA-93-8067	A	-0.892288	High
338	TCGA-86-8674	B	-1.70633	Low
339	TCGA-86-8054	A	-1.03897	High
340	TCGA-86-7954	A	-1.35384	Low
341	TCGA-44-A47A	A	-1.54666	Low
342	TCGA-73-7499	B	-1.67795	Low
343	TCGA-MP-A4TH	B	-1.50881	Low
344	TCGA-53-A4EZ	B	-1.44984	Low
345	TCGA-NJ-A4YG	B	-1.48634	Low
346	TCGA-86-8359	A	-1.26936	Low
347	TCGA-55-8302	A	-0.849623	High
348	TCGA-64-1679	A	-1.15221	High
349	TCGA-44-A479	B	-1.26986	Low
350	TCGA-NJ-A55O	B	-1.166	High
351	TCGA-44-8120	A	-0.648769	High
352	TCGA-99-8025	B	-1.33535	Low
353	TCGA-86-A456	B	-1.12704	High
354	TCGA-L9-A8F4	A	-0.789668	High
355	TCGA-69-7760	B	-1.00336	High
356	TCGA-44-6148	B	-1.91913	Low
357	TCGA-99-7458	A	-1.61824	Low
358	TCGA-55-8510	A	-1.06457	High
359	TCGA-50-6591	A	-0.851067	High
360	TCGA-55-5899	A	-0.894987	High
361	TCGA-86-A4P7	B	-1.41405	Low
362	TCGA-69-8453	A	-1.61743	Low
363	TCGA-97-8552	B	-1.69688	Low
364	TCGA-50-8459	B	-1.44529	Low
365	TCGA-49-4512	B	-1.73908	Low
366	TCGA-49-6743	A	-1.10143	High
367	TCGA-64-5815	A	-0.876976	High
368	TCGA-86-8278	A	-1.32769	Low
369	TCGA-55-8097	B	-1.21955	Low
370	TCGA-73-4668	A	-0.900289	High
371	TCGA-97-7941	A	-1.72285	Low
372	TCGA-55-7910	B	-1.09621	High
373	TCGA-05-4390	A	-1.40369	Low
374	TCGA-44-7659	B	-1.54601	Low
375	TCGA-55-A490	A	-0.696987	High
376	TCGA-44-2668	B	-1.12752	High
377	TCGA-78-7160	A	-1.40733	Low
378	TCGA-78-7153	B	-1.57763	Low
379	TCGA-44-A4SU	A	-1.344	Low
380	TCGA-55-7907	A	-0.949043	High
381	TCGA-75-6206	B	-1.32537	Low
382	TCGA-44-6779	A	-0.538367	High
383	TCGA-97-A4M7	B	-1.77695	Low
384	TCGA-44-2662	A	-0.602052	High
385	TCGA-53-7626	B	-1.34928	Low
386	TCGA-38-4627	A	-1.14352	High
387	TCGA-91-6840	A	-1.26686	Low
388	TCGA-91-6831	B	-0.71598	High
389	TCGA-55-8507	B	-1.52519	Low
390	TCGA-78-7536	A	-1.37994	Low
391	TCGA-55-7815	A	-0.84302	High
392	TCGA-J2-A4AG	B	-1.17391	High
393	TCGA-62-A472	A	-0.668769	High
394	TCGA-05-4432	B	-1.32821	Low
395	TCGA-91-A4BC	B	-1.18016	High
396	TCGA-93-7347	B	-1.37147	Low
397	TCGA-93-7348	B	-1.7363	Low
398	TCGA-78-7147	B	-1.43185	Low
399	TCGA-78-7148	A	-1.22288	Low
400	TCGA-97-8175	A	-0.808914	High
401	TCGA-69-7978	A	-0.722946	High
402	TCGA-62-A46V	A	-0.87294	High
403	TCGA-86-8668	B	-1.12587	High
404	TCGA-55-8505	A	-1.33526	Low
405	TCGA-49-4510	B	-1.28745	Low
406	TCGA-78-7155	A	-0.137625	High
407	TCGA-64-1676	B	-0.709304	High
408	TCGA-MP-A4TK	B	-0.683656	High
409	TCGA-64-5774	B	-1.31014	Low
410	TCGA-78-7167	B	-1.472	Low
411	TCGA-44-2665	B	-1.12613	High
412	TCGA-55-7570	A	-0.585626	High
413	TCGA-44-7661	A	-0.514259	High
414	TCGA-49-6742	B	-1.55411	Low
415	TCGA-55-8090	B	-0.970073	High
416	TCGA-55-7724	A	-1.18064	Low
417	TCGA-05-4382	A	-0.756251	High
418	TCGA-49-4501	A	-1.71213	Low
419	TCGA-J2-8194	B	-1.69558	Low
420	TCGA-73-4662	B	-1.55132	Low
421	TCGA-05-4402	A	-1.72908	Low
422	TCGA-05-4427	A	-1.30735	Low
423	TCGA-62-A471	A	-0.583842	High
424	TCGA-73-4677	B	-1.21015	Low
425	TCGA-J2-A4AD	B	-1.44414	Low
426	TCGA-NJ-A7XG	B	-1.12507	High
427	TCGA-38-4630	A	-0.285928	High
428	TCGA-55-1592	A	-1.42813	Low
429	TCGA-55-1596	A	-1.4148	Low
430	TCGA-50-6597	B	-1.44577	Low
431	TCGA-91-7771	B	-1.74772	Low
432	TCGA-55-8207	A	-1.10047	High
433	TCGA-55-6978	A	-0.834641	High
434	TCGA-50-6592	A	-0.524488	High
435	TCGA-55-8091	B	-0.901653	High
436	TCGA-55-7914	A	-1.08529	High
437	TCGA-67-6217	B	-1.39268	Low
438	TCGA-49-6745	A	-0.847918	High
439	TCGA-44-2655	B	-1.25783	Low
440	TCGA-38-7271	B	-0.986407	High
