# Supplementary material for: Arginine methylation patterns in LUAD: defining prognostic subtypes and relevance to immunotherapy
Source: Discov Oncol. 2025 May 21;16:853. doi: 10.1007/s12672-025-02549-5 (PMC12095734; doi:10.1007/s12672-025-02549-5)
Supplement: Supplementary file 9 — Supplementary Material 9: Table S2. The DEGs between the PRMTClusters. [file 12672_2025_2549_MOESM9_ESM.xlsx]

## Sheet: S2
ID	logFC	AveExpr	t	P.Value	adj.P.Val	B	change
MAD2L1	-1.07342	3.13023	-11.4705	2.99743e-27	3.1574e-23	51.0101	down
MCM10	-1.05053	2.18197	-10.8072	1.19339e-24	3.87649e-21	45.1536	down
CCNA2	-1.17537	3.82516	-10.7191	2.60146e-24	7.46846e-21	44.3915	down
CDK1	-1.09449	4.30304	-10.7093	2.83603e-24	7.46846e-21	44.3071	down
CDC6	-1.15129	3.23632	-10.4544	2.63724e-23	5.05099e-20	42.1268	down
BUB1	-1.04599	3.2369	-10.451	2.71722e-23	5.05099e-20	42.0976	down
NCAPG	-1.09159	2.72564	-10.4359	3.09811e-23	5.43907e-20	41.9694	down
TTK	-1.05821	2.52364	-10.3579	6.08295e-23	9.19134e-20	41.3098	down
DEPDC1	-1.01173	2.10595	-10.3091	9.26462e-23	1.27292e-19	40.8986	down
RRM2	-1.16956	3.69241	-10.1828	2.73425e-22	2.5291e-19	39.8409	down
ANLN	-1.30303	3.90095	-10.1695	3.06416e-22	2.68974e-19	39.7295	down
BUB1B	-1.03367	2.74505	-10.0036	1.25246e-21	8.42105e-19	38.3538	down
DLGAP5	-1.16824	3.32293	-9.85104	4.51119e-21	2.79526e-18	37.1019	down
EXO1	-1.00763	2.51932	-9.81474	6.10764e-21	3.64165e-18	36.806	down
CCNB2	-1.06721	4.00314	-9.71739	1.37145e-20	7.34563e-18	36.0159	down
MELK	-1.16494	3.42084	-9.63801	2.64191e-20	1.28441e-17	35.3756	down
KIF4A	-1.14248	3.2304	-9.50938	7.58474e-20	3.03399e-17	34.3459	down
KCNQ1	1.03729	4.40111	9.49533	8.50601e-20	3.27803e-17	34.234	up
CENPA	-1.08251	2.86055	-9.40951	1.70875e-19	5.80625e-17	33.553	down
CDC45	-1.00173	3.03592	-9.39399	1.93759e-19	6.37812e-17	33.4303	down
CDKN3	-1.03935	3.44464	-9.36396	2.47014e-19	7.89127e-17	33.1933	down
TOP2A	-1.28738	5.19695	-9.35935	2.56382e-19	8.10192e-17	33.157	down
BIRC5	-1.23313	4.3226	-9.34842	2.80029e-19	8.76158e-17	33.0709	down
C16orf89	1.85772	7.17022	9.31103	3.78456e-19	1.12826e-16	32.7769	up
CDCA5	-1.03973	3.69905	-9.23559	6.93248e-19	1.95601e-16	32.1862	down
KIF2C	-1.10381	3.62199	-9.21597	8.10964e-19	2.20925e-16	32.0332	down
TRIP13	-1.04774	3.81861	-9.10635	1.93975e-18	4.94338e-16	31.1823	down
GGT6	1.34504	3.08754	9.10413	1.97416e-18	4.99084e-16	31.1652	up
TPX2	-1.23517	4.86412	-9.0538	2.93892e-18	6.98291e-16	30.777	down
CCNB1	-1.00702	5.18581	-9.01259	4.06632e-18	8.986e-16	30.4603	down
NEK2	-1.08365	3.41958	-9.005	4.31613e-18	9.40649e-16	30.4022	down
CEP55	-1.05703	3.91782	-9.00104	4.45279e-18	9.63786e-16	30.3718	down
SLC2A1	-1.22423	5.50668	-8.955	6.38946e-18	1.30267e-15	30.0196	down
HJURP	-1.06631	3.14264	-8.89107	1.05274e-17	1.96849e-15	29.5326	down
NUF2	-1.00003	3.05399	-8.65867	6.32829e-17	9.99229e-15	27.7841	down
CDC20	-1.15471	5.00169	-8.41145	4.10778e-16	5.15119e-14	25.9618	down
MYBL2	-1.30926	4.92091	-8.37272	5.48693e-16	6.71172e-14	25.6799	down
UBE2C	-1.27263	5.54122	-8.1744	2.37864e-15	2.55671e-13	24.2519	down
SCNN1B	1.14261	5.2067	8.04615	6.05696e-15	5.94429e-13	23.3423	up
SELENBP1	1.01273	7.16662	7.98443	9.45976e-15	8.97711e-13	22.9086	up
TSPAN11	1.01897	2.86818	7.92811	1.41776e-14	1.26919e-12	22.5151	up
PGC	2.48978	6.27285	7.82061	3.05082e-14	2.49118e-12	21.7699	up
PLA2G10	1.12323	3.3952	7.67564	8.4685e-14	6.25264e-12	20.7776	up
CACNA2D2	1.37589	3.98979	7.66439	9.16102e-14	6.68585e-12	20.7012	up
SLC22A31	1.27785	6.07985	7.64667	1.03671e-13	7.4797e-12	20.5811	up
SFTPB	1.75205	11.4989	7.40608	5.43667e-13	3.38198e-11	18.9718	up
CYP4B1	1.62839	5.35345	7.24957	1.56294e-12	9.02935e-11	17.9471	up
VSIG2	1.27227	4.91798	7.12892	3.48572e-12	1.89265e-10	17.1693	up
CYP2B7P	1.34708	5.60861	7.12742	3.52027e-12	1.90813e-10	17.1597	up
MMP12	-1.37348	4.30368	-7.09758	4.28563e-12	2.27232e-10	16.969	down
CLIC6	1.10947	5.97907	6.90882	1.46521e-11	6.93144e-10	15.7779	up
FOXA2	1.09838	4.51547	6.82177	2.56023e-11	1.14435e-09	15.2376	up
FOLR1	1.2575	7.33468	6.73051	4.56844e-11	1.9249e-09	14.6772	up
GGTLC1	1.32586	4.14196	6.56865	1.25641e-10	4.7721e-09	13.6988	up
WIF1	1.53032	3.75899	6.54125	1.48816e-10	5.51965e-09	13.5352	up
GKN2	1.39027	2.83521	6.4137	3.24844e-10	1.10977e-08	12.781	up
SLC26A9	1.082	3.82444	6.3505	4.76061e-10	1.56058e-08	12.412	up
SFTA2	1.02002	7.92362	6.26431	7.97793e-10	2.46925e-08	11.9138	up
NAPSA	1.28082	8.53321	6.26054	8.1589e-10	2.51541e-08	11.8922	up
SUSD2	1.24105	5.89388	6.20795	1.1147e-09	3.34844e-08	11.5912	up
SFTA1P	1.02851	3.71104	6.19304	1.21732e-09	3.62568e-08	11.5063	up
SCGB3A1	1.72673	7.2686	6.14346	1.62954e-09	4.69416e-08	11.2251	up
AC023421.1	1.02952	1.08433	6.0201	3.33907e-09	8.86706e-08	10.5339	up
APOD	1.02977	5.32241	6.01867	3.36666e-09	8.92531e-08	10.526	up
PLA2G1B	1.10306	3.32765	5.771	1.37053e-08	3.0958e-07	9.17549	up
ALPL	1.00917	6.09164	5.62888	3.00046e-08	6.25032e-07	8.42296	up
PEBP4	1.24054	4.53206	5.60562	3.40567e-08	6.97941e-07	8.3014	up
SPP1	-1.13292	6.28142	-5.56362	4.27645e-08	8.56401e-07	8.08297	down
PIGR	1.32448	7.65255	5.49816	6.08096e-08	1.16675e-06	7.74542	up
AQP5	1.33927	4.4981	5.47716	6.80294e-08	1.28871e-06	7.63789	up
SCGB3A2	1.53587	7.56406	5.3947	1.05323e-07	1.88146e-06	7.21919	up
TNNT1	-1.02379	3.4099	-5.24568	2.28824e-07	3.67806e-06	6.47685	down
AGR3	1.01019	6.43303	5.16022	3.54131e-07	5.38023e-06	6.0596	up
SFTPD	1.084	6.0789	4.95516	9.85464e-07	1.30464e-05	5.08351	up
MS4A15	1.05237	3.21253	4.76511	2.46615e-06	2.85798e-05	4.21098	up
CLDN2	1.0106	2.93519	4.764	2.47917e-06	2.8666e-05	4.20598	up
TFPI2	-1.03237	4.9465	-4.45487	1.03286e-05	9.76639e-05	2.85388	down
BPIFB1	1.1118	5.0503	4.30958	1.96405e-05	0.000169811	2.24736	up
SCGB1A1	1.34909	4.95035	4.16662	3.63218e-05	0.000286521	1.66879	up
