# Supplementary material for: Arginine methylation patterns in LUAD: defining prognostic subtypes and relevance to immunotherapy
Source: Discov Oncol. 2025 May 21;16:853. doi: 10.1007/s12672-025-02549-5 (PMC12095734; doi:10.1007/s12672-025-02549-5)
Supplement: Supplementary file 10 — Supplementary Material 10: Table S3. The univariate analysis of 25 DEGs. [file 12672_2025_2549_MOESM10_ESM.xlsx]

## Sheet: S3
Table S3: Prognostic analysis of 25 DEGs using a univariate cox regression model
	pvalue	HR	HR .95L	HR .95H
MAD2L1	0.0429966	1.15208	1.00447	1.32138
CCNA2	0.0198314	1.15444	1.02304	1.30271
CDK1	0.0247681	1.158	1.0188	1.31621
NCAPG	0.0468283	1.13614	1.00179	1.28851
DEPDC1	0.0314126	1.16062	1.01337	1.32927
RRM2	0.0266444	1.14798	1.01611	1.29696
ANLN	0.0037869	1.17938	1.05475	1.31874
DLGAP5	0.0129317	1.16384	1.03261	1.31175
EXO1	0.0171171	1.1737	1.02891	1.33887
KCNQ1	0.02485	0.873307	0.775844	0.983013
CDKN3	0.00520098	1.19334	1.05419	1.35085
GGT6	0.0156506	0.895361	0.818602	0.979318
CCNB1	0.0362584	1.14987	1.00898	1.31043
HJURP	0.0469107	1.12854	1.00165	1.27149
TSPAN11	0.0325782	0.888786	0.797704	0.990268
SLC22A31	0.0206384	0.911882	0.843362	0.985968
SFTPB	0.00255004	0.922334	0.875146	0.972066
CYP4B1	0.026047	0.928863	0.870418	0.991234
CYP2B7P	0.0333327	0.923054	0.857435	0.993696
CLIC6	0.000262093	0.861423	0.795116	0.933259
GGTLC1	0.0336756	0.92346	0.858037	0.993872
NAPSA	0.011816	0.923778	0.868484	0.982593
AQP5	0.048027	0.943059	0.889813	0.999491
CLDN2	0.00581992	0.902186	0.838542	0.970661
BPIFB1	0.00516296	0.924463	0.874952	0.976775
